# Supplementary material for: Nasal IgA Provides Protection against Human Influenza Challenge in Volunteers with Low Serum Influenza Antibody Titre
Source: Front Microbiol. 2017 May 17;8:900. doi: 10.3389/fmicb.2017.00900 (PMC5434144; doi:10.3389/fmicb.2017.00900)
Supplement: TABLE S1 — Raw ELISA data. [file Table_1.XLSX]

## Sheet: D-1 antibody cf Infection
		Antibody			Infection
	Subject number	H1 IgG	H1 IgA	Nasal IgA	Days Culture Positive	RT PCR (AUC)	Signs and Symptoms (Cumulative)
Study 1 (viral dose escalation)	301	39484.9	416.43	0.051054	7	36.23	62
	302	17073.5	181.815		7	22.4	35
	303	3019.84	125.206	0.102507	0	0	12
	304	2829.65	104.156	0.045149	6	7.582	13
	305	1273.47	100.794	0.054056	5	38.85	6
	306	1579.61	146.888	0.084236	5	5.515	61
	307	150664	43.989	0.028316	6	8.316	6
	308	292.305	38.503	0.06939	6	0	2
	309	1165.77	229.378	0.075706	6	0	1
	310	2809.28	138.059	0.028607	0	4.758	8
	311	5740.08	46.88	0.153697	5	10.02	41
	312	3561.04	1524.88	0.135576	5	0	90
Study 2 (Vaccine and challenge study: placebo arm)	2001	537.027	320.615	0.380394	0	12.34	0
	2003	538.892	354.48	0.370375	3	0	6
	2005	1078.92	541.185	0.759447	0	9.95	3
	2008	5506.37	622.793	0.983753	1	10.03	1
	2012	2151.46	385.904	0.519872	1	0	8
	2019	3008.49	159.278	0.574786	0	22.65	5
	2022	245.019	228.979	0.473094	5	20.87	2
	3002	14947.8	1868.52	0.057082	4	6.09	23
	3004	5007.46	1919.82	0.052084	1	8.285	0
	3009	3650.91	362.86	0.025133	3	0	4
	3012	9310.32	1058.93		0	14.13	1
	3013	454.792	455.092	0.012072	3	2.6	47
	3016	74180.1	9064.82	0.101486	0	22.01	3
	3019	5590.74	810.181	0.029163	4	0	24
	3022		1424.25	0.149415	0	22.04	0
	3026	4014.12	297.641	0.034939	4	3.9	25
	4002	2436.45	584.975	0.049608	0	0	0
	4004	3260.63	2098.67	0.14871	0	19.78	0
	4007	2653.72	314.67	0.095842	5	0	4
	4009	1259.01	43.551	0.06984	0	16.43	1
	4012	2305.33	1202.05	0.016186	4	0	60
	4013	13277.5	5270.71	0.031354	0	0	0
	4016	306.389	384.45	0.218826	0	14.74	0
	4017	1447.38	435.456		3	26.3	8
	4020	3971.6	155.179	0.055567	4	21.06	6
	4021	664.621	701.888	0.021626	5	21.19	6
	4024	2937.08	1070.57	0.015034	4	6.61	18
	5001	2149.12	536.997	0.06736	0	0	23
	5008	13783.8	2359.75	0.087039	2	17.94	22
	5013	11408.9	1032.57	0.049027	0	0	0
	5016	10498.1	1131.52	0.027788	4	28.05	61
	5017	26538.8	2549.19	0.088451	0	0	2
	5019	1541.99	37.653	0.248635	0	0	1
	5021	555.233	96.816	0.055089	2	16.23	9
	5023	1802.15	658.651	0.062956	3	23.22	25

## Sheet: d-1 d29 antibody
		H1N1						H3N2
		Day -1			Day 29			Day -1			Day 29
		HAI	IgA	IgG	HAI	IgA	IgG	HAI	IgA	IgG	HAI	IgA	IgG
Low Dose	102	5	518.158	1537.72	5	1083.09	3389.49	10	788.851	1481.41	10	1025.21
	103	5	212.708	1580.13	40	623.855	28847.5	5	489.244	1641.85	5	792.692
	104	5	649.955	517.28	5	1029.93	1292.42	5	475.21	337.084	10	578.343	1000.09
	105	10	569.982	3913.93	160		206928	10	843.843	7276.56	20	3161.38	55660.9
	106	5	480.122	3864.8	5	820.466	13514.6	5	486.705	353.514	5	306.615	14030.3
Medium Dose	201	5	372.708	129.49	14	2570.16	6562.35	5	179.731	551.919	5	456.996	533.344
	202	5	125.342	230.813	5	716.15	585.374	5	144.268	194.279	5	167.552	1887.04
	203	5	56.465	34480.3	5	234.94	6040.62	80	171.671	5597.69	80	204.649	18253.5
	204	5	159.476	15787.4	20	932.646	8649.91	5	82.271	2862.42	5	282.199	4404.26
	205	5	231.397	609.716	80	2550.11	57879.2	5	134.482	679.568	5	259.166	610.828
	206	5	128.302	164.866	20	2665.66	13778.8	14	146.667	653.612	10	429.195	8244.84
	207	5	444.506	7509.46	20	2283.17	14574.8	20	358.357	2653.14	20	555.611	5037.09
	208	5	520.318	633.795	5	2786.7	3026.48	5	784.182	1396.2	5	1919.62	3171.73
	209	5	957.34	3491.31	5	616.7	10889	5	1345.96	6353.97	5	160.099	1587.84
	210	5	106.659	2970.87	20	1186.72	44116.5	5	127.365	579.793	5	103.304	1190.36
	211	5	204.242	2459.14	20	4675.48	28924.3	28	1105.38	3413.45	40	2674.07	45155.1
	212	5	75.277	3767.57	5	383.138	4862.94	5	1770.15	866.474	5	565.402	379.724
High Dose	301	5	416.43	39484.9	5	5606.46	60813.6	20	856.855	6341.28	20	1955.61	12268.9
	302	5	181.815	17073.5	40	1706.81	36937.1	10	236.833	1879.43	10	358.451	2131.44
	303	5	125.206	3019.84	5	403.763	21188.5	160	318.18	3407.86	160	521.648	13312.6
	304	5	104.156	2829.65	80	17362	282327	5	1086.26	1903.95	5	1503.54	6977.64
	305	5	100.794	1273.47	40	5770.88	57910.9	20	61.0855	4217.13	20	298.096	10593.4
	306	5	146.888	1579.61	80	7149.86	66008.4	5	158.633	1238.44	5	620.49	1715.26
	307	5	43.989	150664	40	2421.72	58412.7	95	182.318	4879.12	113	436.652	18248.1
	308	5	38.503	292.305	7	3411.26	23326.2	5	55.1575	1845.23	5	428.332	23282.2
	309	5	229.378	1165.77	7	5387.94	29230.8	40	510.95	20333.5	40		16129.4
	310	5	138.059	2809.28	5	969.311	6838.6	160	350.492	16860.2	160	1795.26	21158.2
	311	5	46.88	5740.08	5	4447.45	12079.7	5	75.6495	1971.74	5	309.139	4040.11
	312	5	1524.88	3561.04	11	40980.9	40034.8	10	3414.82	3855.7	20	5144.81	16173
